# Supplementary material for: Should We Use Hyperbaric Oxygen for Carbon Monoxide Poisoning Management? A Network Meta-Analysis of Randomized Controlled Trials
Source: Healthcare (Basel). 2022 Jul 14;10(7):1311. doi: 10.3390/healthcare10071311 (PMC9318730; doi:10.3390/healthcare10071311)
Supplement: Supplementary file 1 [file healthcare-10-01311-s001.zip]

Archive with 1 entries (1 files):
- healthcare-1667517-supplementary.pdf
